# Supplementary material for: Identification of Virulence Factors in Isolates of Candida haemulonii, Candida albicans and Clavispora lusitaniae with Low Susceptibility and Resistance to Fluconazole and Amphotericin B
Source: Microorganisms. 2024 Jan 20;12(1):212. doi: 10.3390/microorganisms12010212 (PMC10819056; doi:10.3390/microorganisms12010212)
Supplement: Supplementary file 1 [file microorganisms-12-00212-s001.zip]

Archive with 1 entries (1 files):
- microorganisms-2814441-supplementary.pdf
